# Supplementary material for: Cortical Astrocyte Progenitors and Astrocytes from Human Pluripotent Stem Cells
Source: J Pers Med. 2023 Mar 17;13(3):538. doi: 10.3390/jpm13030538 (PMC10051695; doi:10.3390/jpm13030538)
Supplement: Supplementary file 1 [file jpm-13-00538-s001.zip]

Archive with 1 entries (1 files):
- jpm-2253951-supplementary.pdf
